# Supplementary material for: Developing a Compost Quality Index (CQI) Based on the Electrochemical Quantification of Cd (HA) Reactivity
Source: Molecules. 2023 Feb 3;28(3):1503. doi: 10.3390/molecules28031503 (PMC9919838; doi:10.3390/molecules28031503)
Supplement: Supplementary file 1 [file molecules-28-01503-s001.zip]

Archive with 1 entries (1 files):
- molecules-2163623-supplementary.pdf
